# Supplementary material for: Understanding the relationship between sequences and kinetics of DNA strand displacements
Source: Nucleic Acids Res. 2024 Jul 30;52(16):9407–16. doi: 10.1093/nar/gkae652 (PMC11381357; doi:10.1093/nar/gkae652)
Supplement: gkae652_Supplemental_Files [file gkae652_supplemental_files.zip]

Archive with 3 entries (3 files):
- DATASET.csv
- SDR_Code.py
- SupportInformation_20240723.docx
