# Supplementary material for: Understanding the relationship between sequences and kinetics of DNA strand displacements
Source: Nucleic Acids Res. 2024 Jul 30;52(16):9407–16. doi: 10.1093/nar/gkae652 (PMC11381357; doi:10.1093/nar/gkae652)
Supplement: gkae652_Supplemental_Files [file gkae652_supplemental_files.zip › DATASET.csv]

Number of bases in toehold in MFE	Total free site in Toehold	The overall free site in Toehold in MFE	free site of the branch migration region	overall free site	The G/C ratio in the Toehold region	The free energy of the whole strand I	The free energy of MFE	The number of pairs in the branch migration	The number of bases remaining in the toehold of the entire strand	The number of hydrogen bonds in MFE	Number of free bases in the ring	Number of free bases in the biggest ring	Bonding of intermediates (number of hydrogen bonds)	The amount of intermediates	Whether there are other intermediates	Label(0/1/2)
1.9981	5.080619	4.9943	19.3033	24.383919	0.666666667	-5.97	-5.94	8.8816	2.02876	15.7927	6.992	4.9928	14.07087	0.00251	0	2
4.1439	13.494	13.494	26.7011	40.1951	0.6667	-2.79	-1.97	5.641	4.1439	6.31765	6.7771	6.7771	13.7844	2.9	0.018363	0
4.9542	15.3313	15.3313	23.8371	39.1684	0.67	-2.62	-1.97	6.73263	4.9542	7.4924	6.7633	6.7633	14.3664	0.111	0.0291	0
4.9595	13.8331	13.8331	23.6156	37.4487	0.3333	-2.52	-1.97	6.72575	4.9595	7.85608	6.7877	6.7877	12.30985	0.0154	0.00348	1
4.9406	13.7639	13.7639	23.6941	37.458	0.3333	-2.52	-1.97	6.69936	4.9406	7.75419	6.7361	6.7361	11.93759	0.0755	0.00323	1
2.733	11.8271	7.3901	28.6483	40.4754	0.8333	-3.3	-2.61	5.0129	3.3246	4.82385	2.5734	2.5734	15.4951	0.0006	0.031652	1
4.9653	12.8647	12.8647	23.5877	36.4524	0.1667	-2.51	-1.97	6.73712	4.9653	7.89108	6.7846	6.7846	11.48267	0.00246	0.00353	2
2.879	10.8149	8.637	22.8793	33.6942	0.8333	-3.45	-3.18	7.49992	3.4731	10.4337	6.5898	4.602	15.3739	0.198	0	2
0.9942	12.6886	2.9826	27.1849	39.8735	0.6667	-2.92	-2.1	5.504	3.9246	3.7818	4.2606	4.2606	11.9924	0.89	0.0157	0
4.9628	13.8755	13.8755	23.5202	37.3957	0.3333	-2.5	-1.97	6.75523	4.9628	7.98305	6.8101	6.8101	11.7679	0.0554	0.02023	1
4.6112	13.7779	13.7779	24.4059	38.1838	0.5	-2.61	-1.97	6.5235	4.6112	6.8517	6.3757	6.3757	12.4781	0.0692	0.00282	1
0.9109	11.6234	2.7327	25.3389	36.9623	0.6667	-2.97	-1.98	6.3468	3.4178	3.7548	6.6441	6.6441	14.77674	0.0336	0.0492	1
4.6309	15.5663	15.5663	24.5639	40.1302	0.8333	-2.65	-1.97	6.4442	4.6309	6.96005	6.4419	6.4419	16.1019	1.66	0.00331	0
1.8514	5.25062	4.6978	25.0749	30.32552	0.3333	-4.48	-4.26	6.95589	2.06496	11.2218	3.8854	3.8854	7.828754	0.000515	0.00255	2
4.7591	13.4158	13.4158	23.8683	37.2841	0.3333	-2.53	-1.97	6.66799	4.7591	7.55029	6.6081	6.6081	12.55735	0.01	0.00339	1
4.9558	15.3381	15.3381	23.8817	39.2198	0.6667	-2.62	-1.97	6.71068	4.9558	7.50922	6.7631	6.7631	14.1369	0.429	0.0264	0
1.6724	5.68751	5.0172	24.4478	30.13531	0.5	-4.37	-3.95	7.10314	1.92517	11.0863	3.8664	3.8664	12.43414	0.00343	0.00246	2
4.8859	14.2284	14.2284	24.1257	38.3541	0.6667	-2.69	-1.97	6.6554	4.8859	7.19705	6.7085	6.7085	14.4765	0.63	0.0396	0
2.8958	13.572	8.6874	28.1445	41.7165	1	-3.17	-2.57	5.15635	3.6686	4.48223	2.4693	2.4693	17.3568	6.26	0.10956	0
3.9826	11.8218	9.9546	23.7976	35.6194	0.5	-3.19	-2.28	6.63825	4.4437	7.70628	8.4745	8.4745	12.8678	0.00369	0.277	1
4.5101	13.4955	13.4955	24.3921	37.8876	0.5	-2.66	-1.97	6.4656	4.5101	7.01065	6.5216	6.5216	13.0897	0.968	0.005827	1
2.9822	11.7623	6.9557	28.2087	39.971	0.6667	-3.44	-2.57	5.13418	3.7176	4.55277	2.482	2.482	14.2327	0.235	0.0908	1
2.4919	7.70384	6.7295	22.8911	30.59494	0.6667	-4.44	-3.65	7.2581	2.61968	10.8654	5.1209	4.1411	14.06859	0.0321	0.00409	2
4.8835	14.5878	14.5878	23.712	38.2998	0.5	-2.55	-1.97	6.69457	4.8835	7.71171	6.7521	6.7521	12.9331	0.107	0.0037	1
4.8807	15.2585	15.2585	23.8301	39.0886	0.6667	-2.58	-1.97	6.68372	4.8807	7.56193	6.6307	6.6307	15.117	0.249	0.0243	1
0.9518	11.131	1.9036	25.8997	37.0307	0.5	-3.21	-2	5.9944	3.983	2.64645	3.2944	3.2944	13.3308	0.058	0.10301	1
4.9546	13.8745	13.8745	23.3963	37.2708	0.3333	-2.5	-1.97	6.79703	4.9546	8.04075	6.83	6.83	12.49107	0.0133	0.00342	1
4.5205	13.6147	13.6147	24.0516	37.6663	0.5	-2.59	-1.97	6.6521	4.5205	7.01465	6.3249	6.3249	12.6691	0.694	0.00647	1
3.8463	12.8286	12.8286	25.8126	38.6412	0.6667	-2.78	-1.97	6.10324	3.8463	5.95716	6.129	6.129	14.3202	0.358	0.00363	1
4.9432	15.8228	15.8228	23.4748	39.2976	0.6667	-2.51	-1.97	6.77102	4.9432	7.98113	6.8264	6.8264	13.5718	1.18	0.00345	0
4.8442	15.2012	15.2012	23.8897	39.0909	0.6667	-2.59	-1.97	6.67206	4.8442	7.46644	6.5732	6.5732	14.8759	0.153	0.00362	1
4.7275	12.3398	12.3398	23.938	36.2778	0.1667	-2.54	-1.97	6.6492	4.7275	7.4736	6.5763	6.5763	10.83982	0.00947	0.00341	2
4.7301	14.468	14.468	24.0949	38.5629	0.6667	-2.7	-1.97	6.6324	4.7301	7.2983	6.7714	6.7714	15.0624	0.113	0.0271	0
4.6194	16.3386	16.3386	24.3267	40.6653	1	-2.67	-1.97	6.52843	4.6194	7.12285	6.4924	6.4924	17.7278	10.4	0.00388	0
4.4627	14.3623	14.3623	24.7288	39.0911	0.6667	-2.65	-1.97	6.39205	4.4627	6.92008	6.4931	6.4931	14.9957	0.12	0.00496	1
4.7069	14.6021	14.6021	23.7644	38.3665	0.6667	-2.7	-1.97	6.74278	4.7069	7.60347	6.7708	6.7708	14.8665	0.0995	0.0231	0
3.9695	13.3235	10.9129	23.8722	37.1957	0.6667	-3.05	-1.97	6.65856	4.9707	7.17214	8.3223	8.3223	14.74664	0.047	0.212	1
0.9936	10.689	2.9808	27.188	37.877	0.6667	-3.24	-2.27	5.58969	4.1392	5.53254	2.762	2.762	15.1584	0.284	0.0231	1
2.846	9.1502	7.5398	22.2987	31.4489	0.6667	-3.56	-3.27	7.74976	3.4462	11.0934	6.692	4.7077	15.0711	0.0405	0	2
5.8741	12.7123	12.7123	23.5094	36.2217	0.1667	-2.51	-1.97	6.77685	5.8741	7.85753	6.7153	6.7153	11.52707	0.0025	0.00371	2
5.5369	14.8184	14.8184	23.6649	38.4833	0.6667	-2.65	-1.97	6.7839	5.5369	7.0826	6.4144	6.4144	14.396	0.594	0.00289	1
5.9094	14.77	14.77	23.5804	38.3504	0.5	-2.52	-1.97	6.73302	5.9094	7.88198	6.7827	6.7827	11.105	0.0733	0.00331	0
5.9552	12.8903	12.8903	23.3874	36.2777	0.1667	-2.5	-1.97	6.79947	5.9552	8.05316	6.8272	6.8272	9.625824	0.00117	0.00378	2
5.7644	14.3117	14.3117	23.8424	38.1541	0.5	-2.63	-1.97	6.73431	5.7644	7.48742	6.7614	6.7614	12.26947	0.048	0.0291	1
4.5396	12.1094	12.1094	25.2933	37.4027	0.6667	-2.83	-1.97	6.3665	4.5396	6.85935	5.946	5.946	14.3638	0.0748	0.321	1
5.7417	14.2284	14.2284	23.8417	38.0701	0.5	-2.65	-1.97	6.75768	5.7417	7.41337	6.7454	6.7454	13.9791	0.0589	0.0426	1
0.9978	11.5619	1.9956	26.7448	38.3067	0.5	-2.89	-2.14	5.7653	4.7023	3.9077	3.7354	3.7354	13.1393	0.0827	0.00615	1
5.8733	14.6377	14.6377	23.793	38.4307	0.5	-2.54	-1.97	6.68735	5.8733	7.59768	6.6182	6.6182	13.80411	0.0384	0.00312	1
0.9676	10.7226	2.9028	24.5091	35.2317	0.6667	-3.11	-2.09	6.61156	4.1483	8.85984	7.0788	4.1576	14.7494	0.118	0.00614	2
5.6526	13.1422	13.1422	23.7447	36.8869	0.3333	-2.61	-1.97	6.7374	5.6526	7.2448	6.5075	6.5075	12.12789	0.0446	0.00327	2
5.9533	12.898	12.898	23.5179	36.4159	0.1667	-2.5	-1.97	6.75754	5.9533	7.95771	6.8041	6.8041	10.95329	0.0125	0.00327	2
5.1021	12.9082	12.9082	22.9388	35.847	0.5	-2.71	-1.97	6.96659	5.1021	7.07914	6.2372	6.2372	13.4827	0.0604	0.00257	2
5.6219	14.0058	14.0058	23.9712	37.977	0.5	-2.62	-1.97	6.70807	5.6219	7.11406	6.3308	6.3308	13.1601	0.0598	0.00261	1
2.9931	7.32681	6.985	20.8575	28.18431	0.5	-4.44	-3.83	8.01602	3.12189	13.226	5.8873	4.8888	12.80197	0.0317	0.00267	2
5.6907	13.1573	13.1573	24.0504	37.2077	0.3333	-2.56	-1.97	6.58465	5.6907	7.65828	6.7807	6.7807	12.38372	0.0129	0.00459	1
2.9986	7.33712	6.9967	20.8592	28.19632	0.5	-4.43	-3.83	8.01837	3.12675	13.2316	5.8885	4.8901	12.53775	0.0391	0.00268	2
5.1935	13.8137	13.8137	25.4272	39.2409	0.6667	-2.75	-1.97	6.2007	5.1935	6.4566	6.5402	6.5402	14.6106	0.0812	0.0193	0
0.8311	7.4647	1.6622	24.8627	32.3274	0.5	-3.76	-2.59	6.4619	3.2568	9.5612	6.9929	4.2226	12.25592	0.0204	0.0256	2
5.7174	14.174	14.174	23.9306	38.1046	0.5	-2.66	-1.97	6.73461	5.7174	7.33692	6.7175	6.7175	13.4154	0.0806	0.0417	0
5.6728	15.0483	15.0483	24.1981	39.2464	0.6667	-2.67	-1.97	6.64	5.6728	7.1728	6.6789	6.6789	13.957	0.522	0.0404	0
0.9919	12.4849	2.9757	25.5703	38.0552	0.6667	-3.1	-2.05	6.1256	4.6743	2.59945	2.9278	2.9278	14.9301	0.0536	0.109	0
5.7806	14.3859	14.3859	24.0853	38.4712	0.5	-2.55	-1.97	6.56106	5.7806	7.63979	6.7786	6.7786	14.202	0.165	0.00477	0
5.811	15.4367	15.4367	23.7027	39.1394	0.6667	-2.59	-1.97	6.72052	5.81108	7.57669	6.6383	6.6383	15.1272	0.34	0.326574	0
5.8467	15.5891	15.5891	23.7986	39.3877	0.6667	-2.54	-1.97	6.67152	5.84675	7.6926	6.7326	6.7326	14.6724	0.9	0.00338	0
2.9931	7.32681	6.985	20.8575	28.18431	0.5	-4.44	-3.83	8.01602	3.12195	10.0962	5.8873	4.8888	12.80197	0.0317	0.00267	2
5.3796	14.3113	14.3113	25.0894	39.4007	0.6667	-2.72	-1.97	6.3232	5.37953	6.67479	6.5783	6.5783	14.7067	0.106	0.106	0
2.9304	12.0936	7.8039	28.7593	40.8529	0.8333	-3.31	-2.79	4.93593	4.36031	4.80095	2.5213	2.5213	15.7231	0.647	0.0301	1
2.9293	9.43611	8.7879	21.1819	30.61801	0.8333	-4.46	-3.83	7.89181	3.173145	9.82265	5.8456	4.8489	15.4443	1.09	0.25723	1
5.7266	13.1929	13.1929	23.7638	36.9567	0.3333	-2.63	-1.97	6.75908	5.72668	7.58056	6.7755	6.7755	13.13685	0.00632	0.0288	1
2.8647	8.3804	6.6033	22.4016	30.782	0.5	-3.49	-3.2	7.69782	3.52721	10.9106	6.6618	4.6767	13.05377	0.0178	0	2
0.996	13.3247	2.988	25.8516	39.1763	0.6667	-3.06	-2.05	5.9345	5.10144	3.92231	4.2285	4.345	14.8165	1.02	0.1863	0
5.6586	12.125	12.125	23.9808	36.1058	0.1667	-2.61	-1.97	6.6979	5.65867	7.12292	6.3303	6.3303	11.387545	0.00447	0.00225	2
5.6512	15.9607	15.9607	23.9641	39.9248	0.8333	-2.63	-1.97	6.64507	5.6512	7.37746	6.5818	6.5818	16.5729	3.42	0.005009	1
5.5928	15.7836	15.7836	24.3596	40.1432	0.8333	-2.71	-1.97	6.5683	5.59283	7.08516	6.6937	6.6937	15.8705	1.97	0.052012	0
5.6447	16.0973	16.0973	23.8428	39.9401	0.8333	-2.62	-1.97	6.7044	5.64473	7.16386	6.4852	6.4852	13.9885	1.55	0.00309	0
5.4204	13.3562	13.3562	23.974	37.3302	0.5	-2.65	-1.97	6.67119	5.42037	7.25673	6.4425	6.4425	14.3045	0.0539	0.00334	0
5.7397	13.3813	13.3813	23.9852	37.3665	0.3333	-2.56	-1.97	6.6252	5.73965	7.37604	6.5776	6.5776	11.6543	0.0508	0.00301	1
5.621	15.8972	15.8972	24.2574	40.1546	0.8333	-2.69	-1.97	6.6121	5.27424	7.17601	6.6999	6.6999	16.1135	0.981	0.0384	0
5.9967	11.9934	11.9934	23.2996	35.293	0	-2.48	-1.97	6.82751	5.9967	8.15018	6.8468	6.8468	7.0110244	0.00409	0.00321	2
5.9347	13.8509	13.8509	23.6131	37.464	0.3333	-2.51	-1.97	6.72675	5.93464	7.8498	6.7674	6.7674	12.29427	0.032	0.00326	1
5.8548	13.6411	13.6411	23.8504	37.4915	0.3333	-2.53	-1.97	6.65319	5.8548	7.74051	6.7456	6.7456	12.095	0.0614	0.00376	1
5.613	14.8862	14.8862	24.0539	38.9401	0.666666667	-2.64	-1.97	6.6149	5.61309	7.28967	6.567	6.567	14.6696	0.55	0.0161	1
5.7928	16.383	16.383	23.7535	40.1365	0.833333333	-2.61	-1.97	6.75653	5.79283	7.563	6.7765	6.7765	15.6726	0.36	0.0267	0
5.4372	13.4735	13.4735	25.0234	38.4969	0.5	-2.7	-1.97	6.3457	5.43717	6.72815	6.597	6.597	13.2088	0.0551	0.0947	1
5.8523	14.6248	14.6248	23.6881	38.3129	0.5	-2.55	-1.97	6.70552	5.85235	7.71171	6.7471	6.7471	12.437	0.472	0.0036	1
5.9266	12.7952	12.7952	23.3434	36.1386	0.166666667	-2.52	-1.97	6.81831	5.92666	8.0381	6.8415	6.8415	11.06005	0.507	0.4298	2
5.1817	12.6738	12.6738	25.9633	38.6371	0.5	-2.84	-1.97	5.9233	5.18173	6.22835	6.587	6.587	11.932	0.406	0.01258	1
0.998	6.6879	1.996	25.8404	32.5283	0.333333333	-3.26	-2.37	6.481	2.9665	7.65578	7.05	7.05	10.95959	0.0213	0.000917	2
5.8524	13.6482	13.6482	23.7997	37.4479	0.333333333	-2.56	-1.97	6.6757	5.85237	7.54282	6.6921	6.6921	11.68309	0.0207	0.00342	2
5.6739	15.0964	15.0964	24.117	39.2134	0.666666667	-2.65	-1.97	6.6466	5.67393	7.19523	6.6519	6.6519	14.4631	0.105	0.0269	0
1.9654	8.8354	3.9308	23.6264	32.4618	0.5	-3.31	-2.49	6.9312	3.9312	10.0659	8.1944	4.3994	13.1961	0.0554	0.00625	2
1.9446	9.8308	4.8745	23.679	33.5098	0.666666667	-3.32	-2.94	6.9112	3.9272	9.9736	8.1631	4.3784	11.3591	0.113	0.00604	2
1.973	10.055	4.9227	23.4023	33.4573	0.666666667	-3.27	-2.9	7.00298	4.0144	10.02257	8.174	4.4141	14.0676	0.426	0.00329	2
1.9433	11.0213	5.8299	23.4086	34.4299	0.833333333	-3.28	-2.9	6.996	4.0044	9.93405	8.1347	4.3975	15.6693	0.566	0.00344	1
5.7968	13.4339	13.4339	24.0557	37.4896	0.333333333	-2.57	-1.97	6.61514	5.7968	7.34711	6.5283	6.5283	12.78171	0.027	0.00283	1
5.6565	14.0554	14.0554	24.1939	38.2493	0.333333333	-2.61	-1.97	6.57661	5.6565	7.21972	6.4825	6.4825	13.87805	0.0444	0.00287	1
5.6975	14.1519	14.1519	24.1118	38.2637	0.5	-2.61	-1.97	6.60185	5.6975	7.25633	6.5135	6.5135	13.0592	0.141	0.00314	2
5.5707	14.7595	14.7595	24.088	38.8475	0.666666667	-2.65	-1.97	6.60677	5.5707	7.25011	6.5327	6.5327	14.6692	0.181	0.00355	1
